# Supplementary material for: Alterations in Cardiac Metabolism by Trypanosoma cruzi Infection: A Metabolomic Assessment by RPLC-MS and GC–MS
Source: ACS Infect Dis. 2025 Nov 20;11(12):3620–30. doi: 10.1021/acsinfecdis.5c00819 (PMC12706771; doi:10.1021/acsinfecdis.5c00819)
Supplement: Supplementary file 2 [file id5c00819_si_002.xlsx]

## Sheet: RPLC-MS
Supporting Information
Alterations in cardiac metabolism by Trypanosoma cruzi infection: a metabolomic assessment by RPLC-MS and GC-MS
Hanna Carvalho de Sá, Breno Cardim Barreto, Maria Vitória Gomes das Neves, Gabriela Sarah Santos, Carine Machado Azevedo Cardoso, Juliana Fraga Vasconcelos, Milena Botelho Pereira Soares, Gisele André Baptista Canuto
Table S1. Significant annotated metabolites or chemical classes analyzed by RPLC-MS and GC-MS in the study of Chagas disease using untargeted metabolomics.
SUB-CLASS	EXPERIMENTAL MASS	RT (min)	ADUCT	MOLECULAR WEIGHT	NAME	IONIZATION	Fold	VIP	FDR
Acyl carnitines	226.105	1.47286	M+Na	203.116	CAR 2:0	POSITIVE	2.8845		0.0332913
Acyl carnitines	260.186	1.10588	M+H	259.178	CAR 6:0	POSITIVE	0.773081	1.3162
Acyl carnitines	274.201	2.22877	M+H	273.194	CAR 7:0	POSITIVE	0.231105	1.9484
Acyl carnitines	288.217	3.7015	M+H	287.21	CAR 8:0	POSITIVE	0.851781	1.2587
Acyl carnitines	310.201	3.56607	M+H	309.194	CAR 10:3	POSITIVE	6.79132	1.3873	0.048
Acyl carnitines	344.279	8.55988	M+H	343.272	CAR 12:0	POSITIVE	1.88977		0.035
Acyl carnitines	360.274	6.9505	M+H	359.267	CAR 12:0;O	POSITIVE	6.98585	1.2934
Acyl carnitines	368.278	8.42602	M+H	367.272	CAR 14:2	POSITIVE	2.52919		0.042
Acyl carnitines	372.311	10.1443	M+H	371.304	CAR 14:0	POSITIVE	5.1693	1.1994	0.0386935
Acyl carnitines	388.305	8.92078	M+H	387.298	CAR 14:0;O	POSITIVE	10.558	1.5479
Acyl carnitines	396.31	9.80827	M+H	395.304	CAR 16:2	POSITIVE	5.08657	1.0817
Acyl carnitines	398.326	10.5402	M+H	397.319	CAR 16:1	POSITIVE	4.3751	1.1211	0.048
Acyl carnitines	400.342	11.4656	M+H	399.335	L-Palmitoylcarnitine	POSITIVE	11.0725	1.7484	0.0393647
Acyl carnitines	416.337	10.4269	M+H	415.33	CAR 16:0;O	POSITIVE	10.8931	1.4466
Acyl carnitines	424.342	10.9871	M+H	423.335	CAR 18:2	POSITIVE	12.3908	1.8038
Acyl carnitines	426.358	11.8945	M+H	425.351	CAR 18:1	POSITIVE	10.7947	1.7357
Acyl carnitines	428.373	13.6961	M+H	427.366	CAR 18:0	POSITIVE	17.8271	1.9583
Acyl carnitines	444.368	11.8164	M+H	443.361	CAR 18:0;O	POSITIVE	15.7227	1.5825
Acyl carnitines	448.342	10.9891	M+Na	425.351	CAR 18:1	POSITIVE	5.25338	1.2633	0.0192984
Acyl carnitines	448.342	10.9891	M+H	447.335	CAR 20:4	POSITIVE	5.25338	1.2633	0.0192984
Acyl carnitines	452.373	12.5715	M+H	451.366	CAR 20:2	POSITIVE	14.0551	1.7493
Acyl carnitines	454.389	14.0656	M+H	453.382	CAR 20:1	POSITIVE	5.74991	1.1845
Acyl carnitines	482.314	13.0357	M+HCOOH-H	437.314	CAR 18:3;O	NEGATIVE	0.99742		0.0477382
Acyl carnitines	440.3376 / 484.3272	10.14 / 10.11	M+H / M+HCOOH-H	439.33	CAR 18:2;O	POS/NEG	12.48/7.56	1.5118	0.0332913
Acyl carnitines	442.3522 / 486.3428	10.83 / 10.80	M+H / M+HCOOH-H	441.345	CAR 18:1;O	POS/NEG	8.61/5.01	1.3204
Amino acids and derivatives	166.087	3.99667	M+H	165.079	Phenylalanine	POSITIVE	6.60906	1.2973
Amino acids and derivatives	172.098	1.1777	M-H	173.105	Hexanoylglycine	NEGATIVE	0.538602	1.4041	0.0484906
Amino acids and derivatives	172.098	1.1777	M-H	173.105	N-Acetylleucine	NEGATIVE	0.538602	1.4041	0.0484906
Amino acids and derivatives	372.311	10.1443	M+H	371.304	NA 21:1;O3	POSITIVE	5.1693	1.1994	0.0386935
Amino acids and derivatives	449.344	10.9898	M+Na	426.357	N-stearoyl arginine	POSITIVE	5.20278	1.2365	0.0109878
Amino acids and derivatives	451.282	15.6128	M+HCOOH-H	406.283	N-linolenoyl-glutamine	NEGATIVE	0.709722	1.1212
Amino acids and derivatives	463.207	14.5002	M-H	464.216	Na-Hexanoyl-Nb-inosityltryptophan	NEGATIVE	3.88637	1.4786	0.0197002
Amino acids and derivatives	468.308	10.986	M+Na	445.319	NA 27:6;O3	POSITIVE	1.04646	1.0193
Amino acids and derivatives	478.293	12.1799	M+Na	455.304	NA 28:8;O3	POSITIVE	0.96105	1.0887
Carbohydrates and derivatives	359.166	14.5068	2M+H	179.079	beta-D-Glucosamine	POSITIVE	3.13189		0.0231951
Carbohydrates and derivatives	359.166	14.5068	2M+H	179.079	D-Allosamine	POSITIVE	3.13189		0.0231951
Carbohydrates and derivatives	359.166	14.5068	2M+H	179.079	D-Galactosamine	POSITIVE	3.13189		0.0231951
Carbohydrates and derivatives	359.166	14.5068	2M+H	179.079	D-Glucosamine	POSITIVE	3.13189		0.0231951
Carbohydrates and derivatives	359.166	14.5068	2M+H	179.079	D-Gulosamine	POSITIVE	3.13189		0.0231951
Carbohydrates and derivatives	359.166	14.5068	2M+H	179.079	Fructosamine	POSITIVE	3.13189		0.0231951
Carbohydrates and derivatives	359.166	14.5068	2M+H	179.079	L-Altrosamine	POSITIVE	3.13189		0.0231951
Carbohydrates and derivatives	359.166	14.5068	2M+H	179.079	L-Idosamine	POSITIVE	3.13189		0.0231951
Carbohydrates and derivatives	383.166	14.4614	M+H	382.159	N-Acetyl-beta-D-glucosaminyl- 1->4-D-glucosamine	POSITIVE	6.17436	1.3211
Carbohydrates and derivatives	433.235	12.1089	M-H	434.243	Oleoylglycerone phosphate	NEGATIVE	2.79386	1.1877
Ceramides	578.586	20.4203	M+H	577.58	Cer 38:1;O	POSITIVE	3.39909		0.0332913
Ceramides	673.53	19.2974	M-H	674.536	CerPE 35:1;O2	NEGATIVE	7.16074	1.8404
Ceramides	701.56	18.8178	M+H	700.552	CerPE 37:2;O2	POSITIVE	10.8691		0.0332913
Ceramides	703.575	20.3892	M+H	702.568	CerPE 37:1;O2	POSITIVE	15.5934	1.6975
Ceramides	733.551	19.2974	M+HCOOH-H	688.552	CerPE 36:1;O2	NEGATIVE	7.49202	1.6155
Ceramides	761.582	21.598	M+HCOOH-H	716.583	CerPE 38:1;O2	NEGATIVE	9.21464	1.4705
Ceramides	763.561	19.5457	M+HCOOH-H	718.562	CerPE 37:1;O3	NEGATIVE	10.3555	1.7443
Ceramides	938.884	2.14418	M+Na	915.898	ACer 60:1;O2	POSITIVE	7.2519	1.3945
Ceramides	1043.89	1.12647	2M+H	521.444	Cer 32:3;O3	POSITIVE	9.85097		0.042594
Diacylglycerols	625.518	22.0227	M+Na	602.527	DG O-36:4	POSITIVE	14.9601	1.4952
Diacylglycerols	649.52	21.8084	M+H	648.512	DG dO-40:9	POSITIVE	8.1404	1.3641
Diacylglycerols	1125.93	7.0193	2M+H	562.46	DG 32:3	POSITIVE	0.907031	1.056
Eicosanoids	315.196	6.99062	M-H	316.204	FA 20:6;O	NEGATIVE	7.0367	1.6696	0.0252311
Eicosanoids	315.196	6.99062	M-H	316.204	PGA2 1,15-lactone	NEGATIVE	7.0367	1.6696	0.0252311
Eicosanoids	335.221	6.22925	M+H	334.214	PGE2	POSITIVE	12.0924	1.4214	0.0332913
Eicosanoids	335.221	9.96462	M-H	336.23	FA 20:4;O2	NEGATIVE	7.6064	1.7457	0.0252311
Eicosanoids	335.221	9.96462	M-H	336.23	HpETE	NEGATIVE	7.6064	1.7457	0.0252311
Eicosanoids	335.221	9.96462	M-H	336.23	LTB4	NEGATIVE	7.6064	1.7457	0.0252311
Eicosanoids	335.221	9.96462	M-H	336.23	PGA1	NEGATIVE	7.6064	1.7457	0.0252311
Eicosanoids	335.221	9.96462	M-H	336.23	PGB1	NEGATIVE	7.6064	1.7457	0.0252311
Eicosanoids	335.221	9.96462	M-H	336.23	PGC1	NEGATIVE	7.6064	1.7457	0.0252311
Eicosanoids	351.216	6.98102	M-H	352.225	isoLGD2	NEGATIVE	6.50063	1.4003
Eicosanoids	351.216	6.98102	M-H	352.225	isoLGE2	NEGATIVE	6.50063	1.4003
Eicosanoids	351.216	6.98102	M-H	352.225	Levuglandin E2	NEGATIVE	6.50063	1.4003
Eicosanoids	351.216	6.98102	M-H	352.225	LGE2	NEGATIVE	6.50063	1.4003
Eicosanoids	351.216	6.98102	M-H	352.225	Lipoxin A4	NEGATIVE	6.50063	1.4003
Eicosanoids	351.216	6.98102	M-H	352.225	LipoxinB4	NEGATIVE	6.50063	1.4003
Eicosanoids	351.216	6.98102	M-H	352.225	PGD2	NEGATIVE	6.50063	1.4003
Eicosanoids	351.216	6.98102	M-H	352.225	PGE2	NEGATIVE	6.50063	1.4003
Eicosanoids	351.216	6.98102	M-H	352.225	PGF1 analog	NEGATIVE	6.50063	1.4003
Eicosanoids	351.216	6.98102	M-H	352.225	PGF3alpha	NEGATIVE	6.50063	1.4003
Eicosanoids	351.216	6.98102	M-H	352.225	PGH2	NEGATIVE	6.50063	1.4003
Eicosanoids	351.216	6.98102	M-H	352.225	PGI2	NEGATIVE	6.50063	1.4003
Eicosanoids	351.216	6.98102	M-H	352.225	PGK1	NEGATIVE	6.50063	1.4003
Eicosanoids	351.216	6.98102	M-H	352.225	trans-2,3-Didehydro-16,16-dimethyl-PGE1	NEGATIVE	6.50063	1.4003
Eicosanoids	351.216	6.98102	M-H	352.225	TXA2	NEGATIVE	6.50063	1.4003
Eicosanoids	353.233	8.12175	M-H	354.241	PGF2alpha	NEGATIVE	5.3813	1.3936	0.0422424
Eicosanoids	369.227	6.2477	M-H	370.236	11,12,15-Trihydroxyicosatrienoic acid	NEGATIVE	7.75795	1.583	0.0252311
Eicosanoids	379.283	13.5815	M+H	378.277	FA 23:4;O2	POSITIVE	8.3	1.4225
Eicosanoids	411.24	12.0309	M+HCOOH-H	366.241	FA 21:4;O3	NEGATIVE	4.2444	1.5235	0.0461495
Eicosanoids	431.242	15.5628	M+Na	408.251	15R-PGE2 methyl ester, 15-acetate	POSITIVE	1.78348		0.0332913
Eicosanoids	749.53	22.2239	2M+H	374.26	6k-PGF1alpha-d4	POSITIVE	22.2533	1.8363
Eicosanoids	791.542	21.7942	2M+H	395.267	NAE 20:4;O3	POSITIVE	9.30078	1.4763
Eicosanoids	791.542	21.7942	2M+H	395.267	PGD2-EA	POSITIVE	9.30078	1.4763
Eicosanoids	791.542	21.7942	2M+H	395.267	PGE2-EA	POSITIVE	9.30078	1.4763
Eicosanoids	791.542	21.7942	2M+H	395.267	PGI2-EA	POSITIVE	9.30078	1.4763
Eicosanoids	791.542	21.7942	2M+H	395.267	Prostaglandin E2 ethanolamide	POSITIVE	9.30078	1.4763
Eicosanoids	353.2317 / 351.2166	6.25 /6.99	M+H / M-H	352.225	LGD2	POS/NEG	10.22/6.51	1.2327	0.0422424
Eicosanoids	353.2317 / 351.2166	6.25 /6.99	M+H / M-H	352.225	LGE2	POS/NEG	10.22/6.52	1.2327	0.0332913
Eicosanoids	353.2317 / 351.2166	6.25 /6.99	M+H / M-H	352.225	Lipoxin A4	POS/NEG	10.22/6.53	1.2327	0.0332913
Eicosanoids	353.2317 / 351.2166	6.25 /6.99	M+H / M-H	352.225	LipoxinB4	POS/NEG	10.22/6.54	1.2327	0.0332913
Eicosanoids	353.2317 / 351.2166	6.25 /6.99	M+H / M-H	352.225	PGD2	POS/NEG	10.22/6.55	1.2327	0.0332913
Eicosanoids	353.2317 / 351.2166	6.25 /6.99	M+H / M-H	352.225	PGE2	POS/NEG	10.22/6.56	1.2327	0.0332913
Eicosanoids	353.2317 / 351.2166	6.25 /6.99	M+H / M-H	352.225	PGF3alpha	POS/NEG	10.22/6.57	1.2327	0.0332913
Eicosanoids	353.2317 / 351.2166	6.25 /6.99	M+H / M-H	352.225	PGH2	POS/NEG	10.22/6.58	1.2327	0.0332913
Eicosanoids	353.2317 / 351.2166	6.25 /6.99	M+H / M-H	352.225	PGI2	POS/NEG	10.22/6.59	1.2327	0.0332913
Eicosanoids	353.2317 / 351.2166	6.25 /6.99	M+H / M-H	352.225	PGK1	POS/NEG	10.22/6.60	1.2327	0.0332913
Eicosanoids	353.2317 / 351.2166	6.25 /6.99	M+H / M-H	352.225	TXA2	POS/NEG	10.22/6.61	1.2327	0.0332913
Fatty acids	131.072	1.07205	M-H	132.079	FA 6:0;O	NEGATIVE	4.65193	1.564	0.0414653
Fatty acids	279.196	10.4501	M-H	280.204	FA 17:3;O	NEGATIVE	6.86348	1.7489	0.0252311
Fatty acids	291.195	8.67255	M+H	290.188	FA 18:5;O	POSITIVE	2.22392		0.00793651
Fatty acids	295.227	11.8573	M-H+O-	280.445	Linoleic acid	NEGATIVE	3.38977	1.2486
Fatty acids	307.227	10.7123	M-H	308.235	FA 19:3;O	NEGATIVE	13.38	1.9535	0.0252311
Fatty acids	317.247	11.9452	M+H	316.24	FA 21:5	POSITIVE	4.00129		0.0332913
Fatty acids	329.247	14.4677	M+H	328.24	Docosahexaenoic acid	POSITIVE	6.9013	1.4251
Fatty acids	331.263	14.1287	M-H	332.272	Adrenic Acid	NEGATIVE	2.63409	1.1898	0.0300127
Fatty acids	331.263	14.9307	M+H	330.256	DPA	POSITIVE	6.23643	1.2535
Fatty acids	331.263	14.9307	M+H	330.256	FA 22:5	POSITIVE	6.23643	1.2535
Fatty acids	333.205	6.19599	2M+H	166.099	FA 10:3	POSITIVE	5.0226		0.0206402
Fatty acids	333.205	6.19599	M+Na	310.214	FA 18:3;O2	POSITIVE	5.0226		0.0206402
Fatty acids	335.221	9.96462	M+HCOOH-H	290.225	FA 19:4	NEGATIVE	7.6064	1.7457	0.0252311
Fatty acids	351.216	6.98102	M+HCOOH-H	306.219	Methyl 8-hydroxy-11E,17-Octadecadien-9-ynoate	NEGATIVE	6.50063	1.4003
Fatty acids	351.253	15.0034	M+HCOOH-H	306.256	Dihomo-gamma-linolenic acid	NEGATIVE	0.586437	1.3734	0.0357354
Fatty acids	355.263	7.94468	M+H	354.256	delta2-THA	POSITIVE	30.7022	1.1319
Fatty acids	373.273	7.96152	M+Na	350.282	FA 22:3;O	POSITIVE	45.6165	1.3189	0.0332913
Fatty acids	383.166	14.4614	2M+H	191.079	2-amino-2,3,7-trideoxy-D-lyxo-hept-6-ulosonic acid	POSITIVE	6.17436	1.3211
Fatty acids	415.211	8.8957	M+Na	392.22	FA 22:6;O4	POSITIVE	4.68495	1.0967	0.00793651
Fatty acyls	253.216	11.4479	M-H	254.225	FA 16:1	NEGATIVE	0.597586	1.4136	0.00555247
Fatty acyls	267.196	10.4501	M+HCOOH-H	222.198	alpha-Triticene	NEGATIVE	3.01435	1.1327
Fatty acyls	267.196	10.4501	M+HCOOH-H	222.198	beta-Triticene	NEGATIVE	3.01435	1.1327
Fatty acyls	333.205	6.19599	M+H	332.199	FA 20:6;O2	POSITIVE	5.0226		0.0206402
Fatty acyls	337.252	7.78049	M+Na	314.261	13-HDoHE	POSITIVE	18.046	1.3886
Fatty acyls	383.166	14.4614	M+Na	360.178	1-O- 8R-hydroxy-8-methyl-3Z,9-decadienoyl-beta-D-glucopyranose	POSITIVE	6.17436	1.3211
Fatty acyls	417.239	13.5825	M+H	416.233	CPA 18:2	POSITIVE	6.05641	1.2558
Fatty acyls	737.592	8.65561	2M+H	368.293	Octadecyl fumarate	POSITIVE	2.32791		0.0464572
Fatty acyls	988.31	2.6407	M+H	987.3	Pentadecanoyl-CoA	POSITIVE	3.99174		0.0332913
Fatty acyls	353.2317 / 351.2165	6.25 /6.98	M+H / M-H	352.225	FA 20:4;O3	POS/NEG	10.22/6.50	1.4003
Fatty alcohols	279.196	10.4501	M-H	280.204	Dihydropanaxacol	NEGATIVE	6.86348	1.7489	0.0252311
Fatty alcohols	307.227	10.7123	M+HCOOH-H	262.23	6-[3]-ladderane-1-hexanol	NEGATIVE	13.3825	1.9535	0.0252311
Fatty alcohols	379.283	13.5815	M+H	378.277	1-Acetoxy-2-hydroxy-5,12,15-heneicosatrien-4-one	POSITIVE	6.75315	1.4225
Fatty alcohols	401.265	13.5815	M+Na	378.277	1-Acetoxy-2-hydroxy-5,12,15-heneicosatrien-4-one	POSITIVE	8.29977	1.4341
Fatty aldehydes	267.196	10.4501	M+HCOOH-H	222.198	FAL 15:2	NEGATIVE	3.01435	1.1327
Fatty aldehydes	279.196	10.4501	M+HCOOH-H	234.198	FAL 16:3	NEGATIVE	6.86348	1.7489	0.0252311
Fatty aldehydes	307.227	10.7123	M+HCOOH-H	262.23	FAL 18:3	NEGATIVE	13.3825	1.9535	0.0252311
Glicerophospholipids	1085.59	13.0343	M+HCOOH-H	1040.6	CL 8:0/8:0/8:0/18:2	NEGATIVE	0.864344	1.0972	0.0274259
Glycerophoscholines	411.24	12.0309	M-H	412.246	LPC 10:0	NEGATIVE	4.2444	1.5235	0.0461495
Glycerophoscholines	452.277	10.9841	M-H	453.286	LPC 13:0	NEGATIVE	0.929633		0.0426972
Glycerophoscholines	464.277	14.885	M-H	465.286	LPC 14:1	NEGATIVE	0.566348	1.4766	0.00682099
Glycerophoscholines	464.313	14.1443	M-H	465.322	LPC O-15:1	NEGATIVE	0.886355	1.0269	0.0252311
Glycerophoscholines	468.308	10.986	M+H	467.301	LPC 14:0	POSITIVE	1.04646	1.0193
Glycerophoscholines	468.308	10.986	M+H	467.301	PC O-14:0	POSITIVE	1.04646	1.0193
Glycerophoscholines	502.327	14.1287	M+Na	479.338	LPC O-16:1	POSITIVE	0.992881	1.0793
Glycerophoscholines	504.345	13.7038	M+Na	481.353	LPC O-16:0	POSITIVE	0.978341	1.0723
Glycerophoscholines	518.321	12.4586	M+Na	495.332	LPC 16:0	POSITIVE	0.5	1.1257
Glycerophoscholines	518.323	11.1959	M+H	517.317	PC 18:3	POSITIVE	0.637432	1.3917
Glycerophoscholines	519.327	11.2004	M+Na	496.34	1-palmitoylglycerophosphocholine	POSITIVE	0.686588	1.3917
Glycerophoscholines	534.356	15.2009	M-H	535.364	LPC 19:1	NEGATIVE	0.538386	1.4921	0.0173083
Glycerophoscholines	538.386	15.5013	M+H	537.379	LPC 19:0	POSITIVE	0.943011	1.0119
Glycerophoscholines	538.386	15.5013	M+H	537.379	PC O-19:0	POSITIVE	0.943011	1.0119
Glycerophoscholines	547.359	13.0851	M+Na	524.372	1-Stearoylglycerophosphocholine	POSITIVE	1.0577	1.0483
Glycerophoscholines	548.371	14.3824	M+H	547.364	LPC 20:2	POSITIVE	3.16351		0.0478974
Glycerophoscholines	548.371	14.3824	M+H	547.364	PC O-20:2	POSITIVE	3.16351		0.0478974
Glycerophoscholines	550.351	13.3398	M+HCOOH-H	505.353	PC P-18:1	NEGATIVE	5.36698	1.7674	0.0252311
Glycerophoscholines	550.351	13.3398	M-H	551.359	PC 19:0	NEGATIVE	5.36698	1.7674	0.0252311
Glycerophoscholines	572.371	14.1087	M+H	571.364	PC 22:4	POSITIVE	3.1923		0.0297235
Glycerophoscholines	608.356	14.9836	M+HCOOH-H	563.359	PC 20:1	NEGATIVE	0.50618	1.5922	0.0422424
Glycerophoscholines	714.506	16.0924	M+Na	691.515	PC 29:0	POSITIVE	1.82008		0.0332913
Glycerophoscholines	714.506	16.0924	M+H	713.5	PC 31:3	POSITIVE	1.82008		0.0332913
Glycerophoscholines	716.522	21.7631	M+H	715.515	PC 31:2	POSITIVE	12.6341	1.4015	0.0332913
Glycerophoscholines	740.523	21.6616	M+Na	717.531	PC 31:1	POSITIVE	23.9476	1.7384	0.0332913
Glycerophoscholines	740.523	21.6616	M+H	739.515	PC 33:4	POSITIVE	23.95	1.7384	0.0332913
Glycerophoscholines	766.574	22.3894	M+Na	743.583	PC 34:2	POSITIVE	22.4804	1.6733	0.0332913
Glycerophoscholines	766.574	22.3894	M+H	765.567	PC 36:5	POSITIVE	22.4804	1.6733	0.0332913
Glycerophoscholines	774.598	6.80487	M+H	773.593	PC 35:1	POSITIVE	2.26986		0.0332913
Glycerophoscholines	782.57	21.5939	M+Na	759.578	PC 34:1	POSITIVE	32.9591	2.1139
Glycerophoscholines	782.57	21.5939	M+H	781.562	PC 36:4	POSITIVE	32.96	2.1139
Glycerophoscholines	806.566	21.3794	M+Na	783.578	PC 36:3	POSITIVE	9.71448	1.598
Glycerophoscholines	806.566	21.3794	M+H	805.562	PC 38:6	POSITIVE	9.71448	1.598
Glycerophoscholines	834.532	13.169	M+HCOOH-H	789.531	PC 37:7	NEGATIVE	0.574223	1.4515	0.00315532
Glycerophoscholines	898.664	2.14418	M+Na	875.677	PC 44:6	POSITIVE	2.95927		0.0283312
Glycerophoscholines	930.623	15.0033	M+HCOOH-H	885.625	PC 44:8	NEGATIVE	0.727634	1.1279
Glycerophoscholines	987.711	2.63803	2M+H	493.353	LPC O-17:1	POSITIVE	3.1777		0.0378334
Glycerophoscholines	1039.67	12.1088	2M+H	519.332	LPC 18:2	POSITIVE	0.990732	1.0746
Glycerophoscholines	452.2764 / 450.2615	11.47 / 11.46	M+H / M-H	451.27	PC O-13:1	POS/NEG	0.26/0.35	2.0008	0.00396875
Glycerophoscholines	480.3083 / 478.2929	13.79 / 11.45	M+H / M-H	479.301	LPC 15:1	POS/NEG	0.60/0.78/0.75	1.4101	0.00939362
Glycerophoscholines	494.3239 / 492.3085	11.47 / 12.41	M+H / M-H	493.317	PC 16:1	POS/NEG	0.56/0.75/0.67	1.4849	0.00366693
Glycerophoscholines	508.3757 / 552.3661	14.65 /14.65	M+H / M+HCOOH-H	507.369	LPC O-18:1	POS/NEG	3.34/3.10		0.0112354
Glycerophoscholines	544.3369 / 566.3459	13.70 / 13.70	M+Na / M+HCOOH-H	521.348	LPC 18:1	POS/NEG	0.91/0.93	1.1106
Glycerophoscholines	544.3369 / 566.3460	13.70 / 13.71	M+Na / M+HCOOH-H	521.348	PC O-18:1	POS/NEG	0.91/0.93	1.1106
Glycerophosphates	417.239	13.5825	M+Na	394.248	PA P-16:0	POSITIVE	6.05641	1.2558
Glycerophosphates	425.265	13.5645	M+H	424.259	PA 17:0/0:0	POSITIVE	6.40441	1.3151
Glycerophosphates	433.235	12.1089	M-H	434.243	LPA 18:2	NEGATIVE	2.79386	1.1877
Glycerophosphates	437.267	14.5238	M-H	438.275	LPA 18:0	NEGATIVE	5.60336	1.543
Glycerophosphates	449.266	14.5235	M-H	450.275	PA 19:1	NEGATIVE	0.62783	1.3735	0.0223379
Glycerophosphates	451.282	15.6128	M-H	452.29	LPA 19:0	NEGATIVE	0.709722	1.1212
Glycerophosphates	463.283	14.885	M-H	464.29	PA 20:1	NEGATIVE	4.32564	1.3569
Glycerophosphates	489.298	15.3022	M-H	490.306	PA 22:2	NEGATIVE	4.48086	1.3164
Glycerophosphates	489.298	15.3022	M-H	490.306	LPA 22:2	NEGATIVE	4.48086	1.3164
Glycerophosphates	511.302	15.1696	M+HCOOH-H	466.306	LPA 20:0	NEGATIVE	0.535249	1.4812	0.0481422
Glycerophosphates	763.561	19.5457	M-H	764.572	PA O-42:5	NEGATIVE	10.3555	1.7443
Glycerophosphates	779.557	2.09892	M+Na	756.567	PA 40:2	POSITIVE	3.97608		0.0315268
Glycerophosphates	779.557	2.09892	M+H	778.551	PA 42:5	POSITIVE	3.97608		0.0315268
Glycerophosphates	787.527	20.4202	M+Na	764.536	PA 41:5	POSITIVE	9.7307	1.4041
Glycerophosphates	831.686	9.16902	M+H	830.677	Phosphatidic acid 45:0	POSITIVE	5.66298	1.1834	0.0083151
Glycerophosphates	459.2477 / 481.2561	13.05 / 11.53	M+Na / M+HCOOH-H	436.259	lysophosphatidic acid	NEGATIVE	0.57	1.1473
Glycerophosphates	515.3129 / 537.3189	13.03 / 15.40	M+H / M+HCOOH-H	492.322	LPA 22:1	POS/NEG	0.80/0.60	1.1785
Glycerophosphoetanolamine	452.277	10.9841	M-H	453.286	LPE 16:0	NEGATIVE	0.929633		0.0426972
Glycerophosphoetanolamine	452.277	10.9841	M-H	453.286	LPE O-16:1;O	NEGATIVE	0.929633		0.0426972
Glycerophosphoetanolamine	464.313	14.1443	M-H	465.322	LPE O-18:1	NEGATIVE	0.886355	1.0269	0.0252311
Glycerophosphoetanolamine	468.308	10.986	M+H	467.301	LPE 17:0	POSITIVE	1.04646	1.0193
Glycerophosphoetanolamine	468.308	10.986	M+H	467.301	LPE O-17:1;O	POSITIVE	1.04646	1.0193
Glycerophosphoetanolamine	476.277	12.18 / 12.19	M+H / M-H	477.286	LPE 18:2	POS/NEG	0.85/0.96	1.1272	0.0252311
Glycerophosphoetanolamine	478.293	12.1799	M+Na	455.301	LPE O-16:0;O	POSITIVE	0.96105	1.0887
Glycerophosphoetanolamine	492.308	10.6078	M+Na	469.317	LPE O-17:0;O	POSITIVE	0.555887	1.5454
Glycerophosphoetanolamine	502.293	11.1923	M-H	503.301	LPE 20:3	NEGATIVE	0.489924	1.6159	0.0252311
Glycerophosphoetanolamine	518.25	11.4233	M+HCOOH-H	473.254	LPE 18:4	NEGATIVE	4.44975	1.653	0.0315039
Glycerophosphoetanolamine	518.25	11.4233	M+HCOOH-H	473.254	PE 18:4	NEGATIVE	4.44975	1.653	0.0315039
Glycerophosphoetanolamine	518.321	12.4586	M+Na	495.332	LPE 19:0	POSITIVE	0.5	1.1257
Glycerophosphoetanolamine	528.309	14.191	M-H	529.317	LPE 22:4	NEGATIVE	3.39	1.4085	0.0113128
Glycerophosphoetanolamine	532.34	14.3979	M-H	533.348	LPE 22:2	NEGATIVE	2.62694	1.1642	0.0422424
Glycerophosphoetanolamine	534.356	15.2009	M-H	535.364	LPE 22:1	NEGATIVE	0.538386	1.4921	0.0173083
Glycerophosphoetanolamine	538.386	15.5013	M+H	537.379	LPE 22:0	POSITIVE	0.943011	1.0119
Glycerophosphoetanolamine	548.371	14.3824	M+Na	525.379	LPE O-21:0;O	POSITIVE	3.16351		0.0478974
Glycerophosphoetanolamine	714.506	16.0924	M+Na	691.515	PE 32:0	POSITIVE	1.82008		0.0332913
Glycerophosphoetanolamine	714.506	16.0924	M+H	713.5	PE 34:3	POSITIVE	1.82008		0.0332913
Glycerophosphoetanolamine	716.522	21.7631	M+H	715.515	PE 34:2	POSITIVE	12.6341	1.4015	0.0332913
Glycerophosphoetanolamine	740.523	21.6616	M+Na	717.531	PE 34:1	POSITIVE	23.9476	1.7384	0.0332913
Glycerophosphoetanolamine	740.523	21.6616	M+H	739.515	PE 36:4	POSITIVE	23.95	1.7384	0.0332913
Glycerophosphoetanolamine	742.481	13.0511	M-H	743.489	PE O-38:9	NEGATIVE	1.13364		0.04032
Glycerophosphoetanolamine	762.504	15.483	M+H	761.5	PE 38:7	POSITIVE	4.88147	1.2217	0.00846028
Glycerophosphoetanolamine	766.574	22.3894	M+Na	743.583	PE O-37:2	POSITIVE	22.4804	1.6733	0.0332913
Glycerophosphoetanolamine	770.509	22.24	M+Na	747.52	PE 20:6	POSITIVE	5.95461	1.0683
Glycerophosphoetanolamine	774.598	6.80487	M+H	773.593	PE 38:1	POSITIVE	2.26986		0.0332913
Glycerophosphoetanolamine	782.57	21.5939	M+Na	759.578	PE 37:1	POSITIVE	32.9591	2.1139
Glycerophosphoetanolamine	782.57	21.5939	M+H	781.562	PE 39:4	POSITIVE	32.96	2.1139
Glycerophosphoetanolamine	796.526	21.7208	M+Na	773.536	PE O-40:8	POSITIVE	12.9625	1.4463	0.0332913
Glycerophosphoetanolamine	806.566	21.3794	M+Na	783.578	PE 39:3	POSITIVE	9.71448	1.598
Glycerophosphoetanolamine	806.566	21.3794	M+H	805.562	PE 41:6	POSITIVE	9.71448	1.598
Glycerophosphoetanolamine	834.532	13.169	M+HCOOH-H	789.531	PE 40:7	NEGATIVE	0.574223	1.4515	0.00315532
Glycerophosphoetanolamine	987.711	2.63803	2M+H	493.353	PE P-20:0/0:0	POSITIVE	3.1777		0.0378334
Glycerophosphoetanolamine	452.2764 / 450.2614	11.47 / 11.45	M+H / M-H	451.27	LPE 16:1	POS/NEG	0.26/0.34	2.0008	0.00396875
Glycerophosphoetanolamine	480.3083 / 478.2928	13.79 / 11.44	M+H / M-H	479.301	LPE 18:1	POS/NEG	0.60/0.78/0.75	1.4101	0.00939362
Glycerophosphoetanolamine	494.3239 / 492.3084	11.47 / 12.40	M+H / M-H	493.317	PE 19:1	POS/NEG	0.56/0.75/0.67	1.4849	0.00366693
Glycerophosphoglycerols	479.238	1.988	M+Na	456.249	PG 14:0/0:0	POSITIVE	3.28256		0.0124749
Glycerophosphoglycerols	481.256	11.532	M-H	482.264	PG 16:1	NEGATIVE	0.566283	1.4394	0.00342747
Glycerophosphoglycerols	507.268	13.1104	M+Na	484.28	PG 16:0/0:0	POSITIVE	0.75658	1.2688
Glycerophosphoglycerols	599.32	15.0203	M+HCOOH-H	554.322	PG 20:0	NEGATIVE	0.715614	1.2016
Glycerophosphoglycerols	681.398	14.5434	M+HCOOH-H	636.4	PG 26:1	NEGATIVE	2.44458	1.0193
Glycerophosphoglycerols	713.442	14.4408	M+H	712.432	PG 32:5	POSITIVE	3.22655		0.0373799
Glycerophosphoglycerols	749.53	22.2239	M+H	748.525	PG 34:1	POSITIVE	22.25	1.8363
Glycerophosphoglycerols	771.423	6.8049	M+H	770.413	PGP 30:2	POSITIVE	2.58114		0.0345261
Glycerophosphoglycerols	791.578	22.175	M+H	790.572	PG 37:1	POSITIVE	8.42467	1.4033
Glycerophosphoglycerols	865.626	9.21982	M+Na	842.64	PG O-42:3	POSITIVE	3.11159		0.00837768
Glycerophosphoglycerols	535.2984 / 511.3024	13.05 / 15.17	M+Na / M-H	512.311	PG 18:0	POS/NEG	0.83/0.54	1.4812	0.0481422
Glycerophosphoglycerols	561.3138 / 537.3189	13.71 / 15.39	M+Na / M-H	538.327	PG 20:1	POS/NEG	0.88/0.60	1.3821	0.0488449
Glycerophosphoinositolglycans	749.372	2.47702	M+H	748.365	LPIM1 17:0	POSITIVE	5.30098		0.0332913
Glycerophosphoinositolglycans	775.388	14.533	M-H	776.396	LPIM1 19:0	NEGATIVE	3.18	1.28
Glycerophosphoinositolglycans	1057.6	13.7613	M+HCOOH-H	1012.61	PIM1 35:1	NEGATIVE	0.523311	1.5435	0.0305513
Glycerophosphoinositolglycans	1073.64	12.1089	M+HCOOH-H	1028.64	PIM1 18:0/18:0	NEGATIVE	0.8548	1.1683
Glycerophosphoinositols	579.292	11.8922	M+Na	556.301	PI P-16:0	POSITIVE	0.706228	1.332
Glycerophosphoinositols	613.336	15.6298	M-H	614.343	PI 19:0/0:0	NEGATIVE	0.416488	1.5849
Glycerophosphoinositols	621.303	11.9089	M+Na	598.312	LPI 18:1	POSITIVE	0.697629	1.142
Glycerophosphoinositols	621.303	11.9089	M+H	620.296	LPI 20:4	POSITIVE	0.7	1.142
Glycerophosphoinositols	621.303	12.9379	M-H	622.312	PI 20:3	NEGATIVE	0.26	2.0547	0.00147692
Glycerophosphoinositols	625.336	15.2531	M-H	626.343	PI 20:1	NEGATIVE	0.277939	1.9509
Glycerophosphoinositols	817.518	9.23665	M+Na	794.531	PI O-32:1	POSITIVE	2.97788		0.0178096
Glycerophosphoinositols	821.521	15.7765	M+H	820.51	PI 33:2	POSITIVE	1.86663		0.0332913
Glycerophosphoinositols	835.536	13.1859	M-H	836.542	PI 34:1	NEGATIVE	8.99695	1.3621	0.00335979
Glycerophosphoinositols	867.631	8.63872	M+H	866.625	PI O-37:0	POSITIVE	3.89518		0.0177427
Glycerophosphoinositols	899.466	2.14418	M+Na	876.479	PI 38:9	POSITIVE	3.00575		0.0332913
Glycerophosphoinositols	931.627	15.0034	M-H	932.635	PI 41:2	NEGATIVE	0.811348	1.0691
Glycerophosphoinositols	951.687	2.09892	M+H	950.682	PI 42:0	POSITIVE	3.50773		0.0144291
Glycerophosphoinositols	623.3148 / 599.32	14.92 / 15.02	M+Na / M-H	600.327	LPI 18:0	POS/NEG	0.67/0.72	1.2016
Glycerophospholipids	1102.57	12.1677	M+HCOOH-H	1057.58	CDP-DG 40:4	NEGATIVE	1.0586	1.0586	0.0252311
Glycerophosphoserines	518.25	11.4233	M-H	519.26	LPS 18:3	NEGATIVE	4.44975	1.653	0.0315039
Glycerophosphoserines	520.267	12.0959	M-H	521.275	PS 18:2	NEGATIVE	3.35284	1.3422
Glycerophosphoserines	524.299	13.0343	M+H	523.291	1-Stearoylglycerophosphoserine	POSITIVE	0.905079	1.1241
Glycerophosphoserines	524.299	13.0343	M+H	523.291	PS 18:1	POSITIVE	0.905079	1.1241
Glycerophosphoserines	536.297	13.0511	M+Na	513.307	LPS O-17:0;O	POSITIVE	0.854668	1.1768
Glycerophosphoserines	540.33	13.0357	M-H	541.338	LPS O-19:0;O	NEGATIVE	0.981653		0.0252311
Glycerophosphoserines	566.346	13.7002	M-H	567.354	PS 21:0	NEGATIVE	0.934432	1.0126
Glycerophosphoserines	574.313	14.0896	M+Na	551.322	PS 20:1	POSITIVE	4.6909	1.0614
Glycerophosphoserines	574.313	14.0896	M+H	573.307	PS 22:4	POSITIVE	4.6909	1.0614
Glycerophosphoserines	714.471	9.92903	M+Na	691.479	PS O-30:1	POSITIVE	11.8193	1.3082
Glycerophosphoserines	802.468	9.2029	M+H	801.458	PS 38:9	POSITIVE	3.26827		0.0345261
Glycerophosphoserines	804.614	9.23665	M+H	803.604	PS O-38:1	POSITIVE	3.59506		0.0136338
Glycerophosphoserines	812.577	13.543	M+Na	789.588	PS O-37:1	POSITIVE	4.2188		0.0193822
Glycerophosphoserines	834.532	13.169	M-H	835.536	PS 40:6	NEGATIVE	0.574223	1.4515	0.00315532
Glycosyldiacylglycerols	821.521	15.7765	M+Na	798.528	MGDG 38:8	POSITIVE	1.86663		0.0332913
Indoles and derivatives	204.067	1.21882	M-H	205.074	5-Methoxyindoleacetate	NEGATIVE	2.79729	1.0113
Monoacylglycerols	379.283	13.5815	M+Na	356.293	MG 18:1	POSITIVE	6.75315	1.4225
Monoacylglycerols	379.283	13.5815	M+H	378.277	MG 20:4	POSITIVE	6.75315	1.4225
Monoacylglycerols	425.265	13.5645	M+Na	402.277	MG 22:6	POSITIVE	6.40441	1.3151
Oxidized glycerophosphates	579.292	11.8922	M+H	578.286	PKODiA-PA	POSITIVE	0.706228	1.332
Oxidized glycerophosphates	603.293	11.9019	M+Na	580.301	PHODiA-PA	POSITIVE	0.832485	1.1885
Oxidized glycerophosphates	621.303	12.9379	M+HCOOH-H	576.306	OHOHA-PA	NEGATIVE	0.255331	2.0547	0.00147692
Oxidized glycerophosphates	625.336	15.2531	M+HCOOH-H	580.338	PA-PA	NEGATIVE	0.277939	1.9509
Oxidized glycerophosphocholines	608.356	14.9836	M-H	609.364	PC 21:1;O2	NEGATIVE	0.50618	1.5922	0.0422424
Oxidized glycerophosphocholines	876.565	13.0849	M+HCOOH-H	831.563	PC 36:3;O3	NEGATIVE	0.623776	1.3805	0.0252311
Oxidized glycerophosphoethanolamines	574.313	14.0896	M+Na	551.322	PE 21:1;O	POSITIVE	4.6909	1.0614
Oxidized glycerophosphoethanolamines	592.323	14.1349	M-H	593.333	PE 23:2;O2	NEGATIVE	0.874422	1.0391
Oxidized glycerophosphoglycerols	583.324	14.9188	M+H	582.317	PG 21:1;O	POSITIVE	0.737267	1.0991
Oxidized glycerophosphoglycerols	621.303	12.9379	M-H	622.312	PG 23:3;O2	NEGATIVE	0.255331	2.0547	0.00147692
Oxidized glycerophosphoglycerols	653.33	12.1427	M+HCOOH-H	608.333	OOV-PG	NEGATIVE	0.404508	1.7285	0.008649
Oxidized glycerophosphoglycerols	653.33	12.1427	M-H	654.338	PG 24:2;O3	NEGATIVE	0.404508	1.7285	0.00864907
Oxidized glycerophosphoglycerols	667.308	15.0203	M+HCOOH-H	622.312	PG 23:3;O3	NEGATIVE	0.668151	1.2894
Oxidized glycerophosphoglycerols	725.355	5.41677	M+HCOOH-H	680.354	OHODiA-PG	NEGATIVE	0.524404	1.5415	0.00306189
Oxidized glycerophosphoglycerols	757.391	16.0924	M+Na	734.401	OKDdiA-PG	POSITIVE	6.30472	1.2394	0.0332913
Oxidized glycerophosphoinositols	653.33	12.1427	M-H	654.338	PI 21:1	NEGATIVE	0.404508	1.7285	0.00864907
Oxidized glycerophosphoinositols	725.355	5.41677	M-H	726.359	PI 24:2;O2	NEGATIVE	0.524404	1.5415	0.00306189
Oxidized glycerophosphoinositols	749.388	2.14418	M+Na	726.395	PI 25:1;O	POSITIVE	3.19757		0.0162423
Phosphocholine	165.056	1.2	M-H2O-H	184.074	Phosphorylcholine	NEGATIVE	13.58	2.19
Purine ribonucleotides	505.988	10.6881	M-H	506.996	ATP	NEGATIVE	0.285061	1.9678	0.022354
Purine ribonucleotides	790.105	9.23666	M+Na	767.115	Coenzyme A	POSITIVE	2.9471		0.008315
Purine ribonucleotides	1147.29	5.08945	2M+H	573.141	Biotinyl-5'-AMP	POSITIVE	0.710079	1.3008
Saccharolipids	713.442	14.4408	M+Na	690.455	Butyl 4'-O-butanoyl-6-O-hexadecanoyl-neohesperidoside	POSITIVE	3.22655		0.037379
Sphingolipids	300.289	8.00387	M+H	299.282	Sphingosine	POSITIVE	2.96003		0..034005
Sphingolipids	324.289	12.5092	M+Na	301.298	Sphinganine	POSITIVE	3.16844		0.0309367
Sphingolipids	424.246	11.0242	M+HCOOH-H	379.249	Sphingosine 1-Phosphate	NEGATIVE	0.584158	1.4501	0.00689329
Sphingolipids	782.572	2.14418	M+Na	759.586	HexCer 36:1;O4	POSITIVE	6.46299	1.274
Sphingolipids	806.566	21.3794	M+H	805.555	Hex2Cer 30:1;O2	POSITIVE	9.71448	1.598
Sphingolipids	932.63	15.0176	M+HCOOH-H	887.633	Galabiosylceramide d18:1/9Z-18:1	NEGATIVE	0.729011	1.1087
Sphingolipids	932.63	15.0176	M+HCOOH-H	887.633	Lactosyceramide d18:1/18:1 9Z	NEGATIVE	0.729011	1.1087
Sphingolipids	991.672	13.0342	M+H	990.66	NeuAcHexCer 34:1;O2	POSITIVE	0.495708	1.4264
Sphingomyelins	673.53	19.2974	M-H	674.536	SM 32:1;O2	NEGATIVE	7.16074	1.8404
Sphingomyelins	701.56	18.8178	M+H	700.552	SM 34:2;O2	POSITIVE	10.8691		0.0332913
Sphingomyelins	703.575	20.3892	M+H	702.568	SM 34:1;O2	POSITIVE	15.5934	1.6975
Sphingomyelins	733.551	19.2974	M+HCOOH-H	688.552	SM 33:1;O2	NEGATIVE	7.49202	1.6155
Sphingomyelins	749.581	21.3965	M+HCOOH-H	704.583	SM 34:0;O2	NEGATIVE	12.4118	1.759
Sphingomyelins	761.582	21.598	M+HCOOH-H	716.583	SM 35:1;O2	NEGATIVE	9.21464	1.4705
Steroids	385.167	14.4561	M+H	384.161	3b,16a-Dihydroxyandrostenone sulfate	POSITIVE	5.85726	1.2382
Steroids	407.279	9.38833	M-H	408.571	Cholic acid	NEGATIVE	34.11		0.0252311
Steroids	437.29	10.6296	M+HCOOH-H	392.293	Chenodeoxycholic acid	NEGATIVE	4.21	1.1885	0.0252311
Steroids	457.189	14.5069	M+HCOOH-H	412.192	17-Hydroxypregnenolone sulfate	NEGATIVE	3.81635		0.0252311
Steroids	473.258	14.4561	M+H	472.25	ST 24:1;O4;S	POSITIVE	3.68898		0.036372
Steroids	516.298	7.76955	M+H	515.292	Taurocholic acid	POS/NEG	134.66/132.53	1.7335
Steroids	531.299	9.2168	M-H	532.307	5beta-Cyprinolsulfate	NEGATIVE	51.0361	1.7768	0.0252311
Steroids	562.253	13.8017	M-H	563.259	Taurochenodeoxycholic acid 3-sulfate	NEGATIVE	0.742454	1.2185	0.0252311
Steroids	562.253	13.8017	M-H	563.259	Taurolithocholate sulfate	NEGATIVE	0.742454	1.2185	0.0252311
Sterol lipids	449.265	13.0853	M+Na	426.277	23R-1alpha-hydroxy-25,27-didehydrovitamin D3 26,23-lactone	POSITIVE	0.706372	1.2667
Sterol lipids	449.265	13.0853	M+Na	426.277	23S-1alpha-hydroxy-25,27-didehydrovitamin D3 26,23-lactone	POSITIVE	0.706372	1.2667
Sterol lipids	449.344	10.9898	M+H	448.335	24R-25-fluoro-1alpha,24-dihydroxy-24-methylvitamin D3 / 24R-25-fluoro-1alpha,24-dihydroxy-24-methylcholecalciferol	POSITIVE	5.20278	1.2365	0.034561
Sterol lipids	449.344	10.9898	M+H	448.335	11alpha- fluoromethyl-1alpha,25-dihydroxyvitamin D3 / 11alpha- fluoromethyl-1alpha,25-dihydroxycholecalciferol	POSITIVE	5.20278	1.2365	0.034561
Sterol lipids	467.275	13.0936	M+Na	444.288	23R,25R-1alpha,25-dihydroxyvitamin D3 26,23-lactone / 23R,25R-1alpha,25-dihydroxycholecalciferol 26,23-lactone	POSITIVE	0.729737	1.33
Sterol lipids	467.275	13.0936	M+Na	444.288	23R,25S-1alpha,25-dihydroxyvitamin D3 26,23-lactone / 23R,25S-1alpha,25-dihydroxycholecalciferol 26,23-lactone	POSITIVE	0.729737	1.33
Sterol lipids	467.275	13.0936	M+Na	444.288	23S,25R-1alpha,25-dihydroxyvitamin D3 26,23-lactone / 23S,25R-1alpha,25-dihydroxycholecalciferol 26,23-lactone	POSITIVE	0.729737	1.33
Sterol lipids	467.275	13.0936	M+Na	444.288	23S,25R-25-hydroxyvitamin D3 26,23-peroxylactone / 23S,25R-25-hydroxycholecalciferol 26,23-peroxylactone	POSITIVE	0.729737	1.33
Sterol lipids	467.275	13.0936	M+Na	444.288	23S,25S-1alpha,25-dihydroxyvitamin D3 26,23-lactone / 23S,25S-1alpha,25-dihydroxycholecalciferol 26,23-lactone	POSITIVE	0.729737	1.33
Sterol lipids	468.308	10.986	M+Na	445.319	1alpha,25-dihydroxy-24-oxo-23-azavitamin D2 / 1alpha,25-dihydroxy-24-oxo-23-azaergocalciferol	POSITIVE	1.04646	1.0193
Sterol lipids	479.295	12.192	M+Na	456.305	24,24-Difluoro-1,25,26-trihydroxyvitamin D3	POSITIVE	0.916884	1.1436
Sterol lipids	481.348	14.1254	M+H	480.341	24,24-difluoro-1alpha,25-dihydroxy-26,27-dimethylvitamin D3 / 24,24-difluoro-1alpha,25-dihydroxy-26,27-dimethylcholecalciferol	POSITIVE	1.10189	1.0222
Sterol lipids	507.268	13.1104	M+H	506.262	22E-26,26,26,27,27,27-hexafluoro-25-hydroxy-22,23-didehydrovitamin D3 / 22E-26,26,26,27,27,27-hexafluoro-25-hydroxy-22,23-didehydrocholecalciferol	POSITIVE	0.75658	1.2688
Sterol lipids	533.325	7.76407	M+Na	510.334	11- 3-acetoxy-1-propynyl-1alpha,25-dihydroxy-9,11-didehydrovitamin D3 / 11- 3-acetoxy-1-propynyl-1alpha,25-dihydroxy-9,11-didehydrocholecalciferol	POSITIVE	36.402	1.3397
Triacylglycerols	637.311	1.99608	M+Na	614.324	TG 35:13;O	POSITIVE	5.2897	1.54	0.003644
Triacylglycerols	1043.89	1.12647	M+Na	1020.91	TG 64:5	POSITIVE	9.85097		0.0102622

## Sheet: GC-MS
Supporting Information
Alterations in cardiac metabolism by Trypanosoma cruzi infection: a metabolomic assessment by RPLC-MS and GC-MS
Hanna Carvalho de Sá, Breno Cardim Barreto, Maria Vitória Gomes das Neves, Gabriela Sarah Santos, Carine Machado Azevedo Cardoso, Juliana Fraga Vasconcelos, Milena Botelho Pereira Soares, Gisele André Baptista Canuto
Table S1. Significant annotated metabolites or chemical classes analyzed by RPLC-MS and GC-MS in the study of Chagas disease using untargeted metabolomics.
Sub-class	Metabolite	RT (min)	VIP	FDR	FC
Amines	Ethanolamine	9.9	1.49475	0.033832	9.57723
Amino acids and derivatives	Carnitine	6.191	1.31836		1.55963
	Glycine	10.5	1.37658		7.04872
Carbohydrates and carbohydrate conjugates	Glyceric acid	10.1	1.09594		2.98162
	Glucose-6-phosphate	16.1	1.14068		1.54648
	Fructose-1-phosphate	17.3	1.25188		1.28132
	Ketohexose (m/z 73.1 RT 17.335) (Tagatose, Fructose, Sorbose)	17.335	1.53888	0.016991	7.24694
	Ketohexose (m/z 73.1 RT 17.435) (Tagatose, Fructose, Sorbose)	17.4	1.21406		4.43197
	Ketohexose (m/z 103.1 RT 17.434) (Tagatose, Fructose, Sorbose)	17.4	1.52574	0.016991	6.78686
	Aldohexose (m/z 319.2 RT 19.898)	19.9	1.34424		4.4333
	m/z 140.2 RT 13.07	13.07	1.10412		1.52471
	m/z 59.1 RT 13.07	13.07	1.21782		1.58805
	m/z 263.3 RT 13.64	13.64	1.50382	0.032672	5.78761
	m/z 88.1 RT 13.898	13.9	1.24331		1.6042
	m/z 135 RT 13.985	13.98	1.20773		1.58315
	N-acetyl-d-hexosamine	19.95	1.37657		4.2061
Carboxylic acids and derivatives	Glutaconic acid	11.05	1.57431	0.016991	73.9471
Fatty acyls	Methyl tetradecanoate	15.89	1.28134		1.63644
Fatty alcohols	Dodecanol	14.02	1.24131		1.57284
Gamma butyrolactones	Dehydroascorbic acid	11.3	1.22263		0.310607
Hydroxy acids and derivatives	Lactate	6.829	1.35205		1.72078
	Malate	12.93	1.05119		3.56314
Lactones	Xylonolactone	16.65	1.47254	0.037952	12.3153
Phosphate esters	Phosphoethanolamine	9.39	1.24905		2.84747
Pyridinecarboxylic acids and derivatives	Nicotinamide	9.73	1.28791		1.8412
Steroids	Chenodeoxycholic acid	23.8	1.19327		4.79066
	Cholesterol	27.9	1.39238		1.59926
